# Supplementary material for: Efficacy of Flotetuzumab in Combination with Cytarabine in Patient-Derived Xenograft Models of Pediatric Acute Myeloid Leukemia
Source: J Clin Med. 2022 Feb 28;11(5):1333. doi: 10.3390/jcm11051333 (PMC8911345; doi:10.3390/jcm11051333)
Supplement: Supplementary file 1 [file jcm-11-01333-s001.zip]

Archive with 1 entries (1 files):
- jcm-1584084-supplementary.pdf
